# Supplementary material for: Meta-Analysis Identification of Highly Robust and Differential Immune-Metabolic Signatures of Systemic Host Response to Acute and Latent Tuberculosis in Children and Adults
Source: Front Genet. 2018 Oct 4;9:457. doi: 10.3389/fgene.2018.00457 (PMC6180280; doi:10.3389/fgene.2018.00457)
Supplement: Supplementary file 1 [file Table_1.xlsx]

## Sheet: Adult TB Specific Genes
List of differentially expressed gene specific to adults obtained from the meta-analysis
	Down Regulated					Up Regulated
EntrezID	GeneID	Fold_Change	Gene Name/Function		EntrezID	GeneID	Fold_Change	Gene Name/Function
914	CD2	-1.70592	Homo sapiens CD2 molecule (CD2), mRNA.		80380	PDCD1LG2	1.84328	Homo sapiens programmed cell death 1 ligand 2 (PDCD1LG2), mRNA.
6955	TRA	-1.86404	T cell receptor alpha locus		5371	PML	1.51807	Homo sapiens promyelocytic leukemia (PML), transcript variant 2, mRNA.
930	CD19	-1.80555	Homo sapiens CD19 molecule (CD19), mRNA.		85236	HIST1H2BK	1.51864	Homo sapiens histone cluster 1, H2bk (HIST1H2BK), mRNA.
7503	XIST	-1.77975	Homo sapiens X (inactive)-specific transcript (non-protein coding) (XIST), non-coding RNA.		7264	TSTA3	1.52044	Homo sapiens tissue specific transplantation antigen P35B (TSTA3), mRNA.
3820	KLRB1	-1.77379	Homo sapiens killer cell lectin-like receptor subfamily B, member 1 (KLRB1), mRNA.		27439	CECR6	1.52102	Homo sapiens cat eye syndrome chromosome region, candidate 6 (CECR6), mRNA.
640	BLK	-1.77262	Homo sapiens B lymphoid tyrosine kinase (BLK), mRNA.		117854	TRIM6	1.52367	Homo sapiens tripartite motif-containing 6 (TRIM6), transcript variant 2, mRNA.
55024	BANK1	-1.76312	Homo sapiens B-cell scaffold protein with ankyrin repeats 1 (BANK1), transcript variant 2, mRNA.		124460	SNX20	1.52517	Homo sapiens sorting nexin 20 (SNX20), mRNA.
283663	LOC283663	-1.76271	Homo sapiens hypothetical LOC283663 (LOC283663), non-coding RNA.		53917	RAB24	1.52599	Homo sapiens RAB24, member RAS oncogene family (RAB24), transcript variant 1, mRNA.
10219	KLRG1	-1.73626	Homo sapiens killer cell lectin-like receptor subfamily G, member 1 (KLRG1), mRNA.		29940	DSE	1.5278	Homo sapiens dermatan sulfate epimerase (DSE), transcript variant 1, mRNA.
1901	S1PR1	-1.70508	Homo sapiens sphingosine-1-phosphate receptor 1 (S1PR1), mRNA.		6648	SOD2	1.53288	Homo sapiens superoxide dismutase 2, mitochondrial (SOD2), nuclear gene encoding mitochondrial protein, transcript variant 1, mRNA.
10578	GNLY	-1.69384	Homo sapiens granulysin (GNLY), transcript variant NKG5, mRNA.		493856	CISD2	1.53307	Homo sapiens CDGSH iron sulfur domain 2 (CISD2), mRNA.
28611	TRBV5-4	-1.69347	T cell receptor beta variable 5-4		56670	SUCNR1	1.53519	Homo sapiens succinate receptor 1 (SUCNR1), mRNA.
199786	FAM129C	-1.69241	Homo sapiens family with sequence similarity 129, member C (FAM129C), mRNA.		8460	TPST1	1.53601	Homo sapiens tyrosylprotein sulfotransferase 1 (TPST1), mRNA.
8320	EOMES	-1.69056	Homo sapiens eomesodermin homolog (Xenopus laevis) (EOMES), mRNA.		6280	S100A9	1.53691	Homo sapiens S100 calcium binding protein A9 (calgranulin B) (S100A9), mRNA.
931	MS4A1	-1.67921	Homo sapiens membrane-spanning 4-domains, subfamily A, member 1 (MS4A1), transcript variant 1, mRNA.		1890	TYMP	1.53735	Homo sapiens thymidine phosphorylase (TYMP), transcript variant 1, mRNA.
2833	CXCR3	-1.67627	Homo sapiens chemokine (C-X-C motif) receptor 3 (CXCR3), transcript variant A, mRNA.		79651	RHBDF2	1.53854	Homo sapiens rhomboid 5 homolog 2 (Drosophila) (RHBDF2), transcript variant 1, mRNA.
81539	SLC38A1	-1.67496	Homo sapiens solute carrier family 38, member 1 (SLC38A1), transcript variant 1, mRNA.		51311	TLR8	1.5391	Homo sapiens toll-like receptor 8 (TLR8), transcript variant 1, mRNA.
115352	FCRL3	-1.67237	Homo sapiens Fc receptor-like 3 (FCRL3), mRNA.		2643	GCH1	1.54239	Homo sapiens GTP cyclohydrolase 1 (GCH1), transcript variant 1, mRNA.
283454	LOC283454	-1.66788	uncharacterized LOC283454		3627	CXCL10	1.54489	Homo sapiens chemokine (C-X-C motif) ligand 10 (CXCL10), mRNA.
925	CD8A	-1.65813	Homo sapiens CD8a molecule (CD8A), transcript variant 2, mRNA.		3101	HK3	1.55302	Homo sapiens hexokinase 3 (white cell) (HK3), nuclear gene encoding mitochondrial protein, mRNA.
2113	ETS1	-1.64469	Homo sapiens v-ets erythroblastosis virus E26 oncogene homolog 1 (avian) (ETS1), mRNA.		220042	C11orf82	1.55482	Homo sapiens chromosome 11 open reading frame 82 (C11orf82), mRNA.
9289	GPR56	-1.6433	Homo sapiens G protein-coupled receptor 56 (GPR56), transcript variant 1, mRNA.		51191	HERC5	1.56105	Homo sapiens hect domain and RLD 5 (HERC5), mRNA.
7535	ZAP70	-1.64044	Homo sapiens zeta-chain (TCR) associated protein kinase 70kDa (ZAP70), transcript variant 2, mRNA.		8519	IFITM1	1.56125	Homo sapiens interferon induced transmembrane protein 1 (9-27) (IFITM1), mRNA.
8631	SKAP1	-1.63921	Homo sapiens src kinase associated phosphoprotein 1 (SKAP1), transcript variant 1, mRNA.		6484	ST3GAL4	1.56325	Homo sapiens ST3 beta-galactoside alpha-2,3-sialyltransferase 4 (ST3GAL4), mRNA.
11184	MAP4K1	-1.63349	Homo sapiens mitogen-activated protein kinase kinase kinase kinase 1 (MAP4K1), transcript variant 1, mRNA.		57612	ERV3-2	1.56756	endogenous retrovirus group 3 member 2
445347	TARP	-1.63051	Homo sapiens TCR gamma alternate reading frame protein (TARP), nuclear gene encoding mitochondrial protein, transcript variant 2, mRNA.		23780	APOL2	1.56821	Homo sapiens apolipoprotein L, 2 (APOL2), transcript variant alpha, mRNA.
27065	D4S234E	-1.61995	Homo sapiens DNA segment on chromosome 4 (unique) 234 expressed sequence (D4S234E), transcript variant 2, mRNA.		83853	ROPN1L	1.56926	Homo sapiens ropporin 1-like (ROPN1L), mRNA.
864	RUNX3	-1.61658	Homo sapiens runt-related transcription factor 3 (RUNX3), transcript variant 2, mRNA.		7706	TRIM25	1.56976	Homo sapiens tripartite motif-containing 25 (TRIM25), mRNA.
3710	ITPR3	-1.60858	Homo sapiens inositol 1,4,5-triphosphate receptor, type 3 (ITPR3), mRNA.		10673	TNFSF13B	1.57561	Homo sapiens tumor necrosis factor (ligand) superfamily, member 13b (TNFSF13B), transcript variant 1, mRNA.
59338	PLEKHA1	-1.60468	Homo sapiens pleckstrin homology domain containing, family A (phosphoinositide binding specific) member 1 (PLEKHA1), transcript variant 1, mRNA.		91056	DKFZp761E198	1.57687	Homo sapiens DKFZp761E198 protein (DKFZp761E198), mRNA.
83888	FGFBP2	-1.602	Homo sapiens fibroblast growth factor binding protein 2 (FGFBP2), mRNA.		160364	CLEC12A	1.57719	Homo sapiens C-type lectin domain family 12, member A (CLEC12A), transcript variant 3, mRNA.
5583	PRKCH	-1.60127	Homo sapiens protein kinase C, eta (PRKCH), mRNA.		1084	CEACAM3	1.57784	Homo sapiens carcinoembryonic antigen-related cell adhesion molecule 3 (CEACAM3), mRNA.
1879	EBF1	-1.60045	Homo sapiens early B-cell factor 1 (EBF1), mRNA.		55281	TMEM140	1.57945	Homo sapiens transmembrane protein 140 (TMEM140), mRNA.
53637	S1PR5	-1.58957	Homo sapiens sphingosine-1-phosphate receptor 5 (S1PR5), mRNA.		116173	CMTM5	1.5817	Homo sapiens CKLF-like MARVEL transmembrane domain containing 5 (CMTM5), transcript variant 3, mRNA.
154075	SAMD3	-1.58708	Homo sapiens sterile alpha motif domain containing 3 (SAMD3), transcript variant 1, mRNA.		3665	IRF7	1.58188	Homo sapiens interferon regulatory factor 7 (IRF7), transcript variant b, mRNA.
23178	PASK	-1.58546	Homo sapiens PAS domain containing serine/threonine kinase (PASK), mRNA.		151516	ASPRV1	1.58256	Homo sapiens aspartic peptidase, retroviral-like 1 (ASPRV1), mRNA.
915	CD3D	-1.58209	Homo sapiens CD3D antigen, delta polypeptide (TiT3 complex) (CD3D), mRNA.		6993	DYNLT1	1.58281	Homo sapiens dynein, light chain, Tctex-type 1 (DYNLT1), mRNA.
6689	SPIB	-1.5817	Homo sapiens Spi-B transcription factor (Spi-1/PU.1 related) (SPIB), mRNA.		3553	IL1B	1.58864	Homo sapiens interleukin 1, beta (IL1B), mRNA.
54843	SYTL2	-1.57718	Homo sapiens synaptotagmin-like 2 (SYTL2), transcript variant f, mRNA.		2867	FFAR2	1.5938	Homo sapiens free fatty acid receptor 2 (FFAR2), mRNA.
7188	TRAF5	-1.5748	Homo sapiens TNF receptor-associated factor 5 (TRAF5), transcript variant 2, mRNA.		2790	GNG10	1.59395	Homo sapiens guanine nucleotide binding protein (G protein), gamma 10 (GNG10), mRNA.
3560	IL2RB	-1.57016	Homo sapiens interleukin 2 receptor, beta (IL2RB), mRNA.		4938	OAS1	1.59401	Homo sapiens 2',5'-oligoadenylate synthetase 1, 40/46kDa (OAS1), transcript variant 2, mRNA.
257101	ZNF683	-1.56605	Homo sapiens zinc finger protein 683 (ZNF683), transcript variant 2, mRNA.		8676	STX11	1.59414	Homo sapiens syntaxin 11 (STX11), mRNA.
3945	LDHB	-1.55861	Homo sapiens lactate dehydrogenase B (LDHB), mRNA.		4616	GADD45B	1.59441	Homo sapiens growth arrest and DNA-damage-inducible, beta (GADD45B), mRNA.
440270	GOLGA8B	-1.55478	Homo sapiens golgi autoantigen, golgin subfamily a, 8B (GOLGA8B), mRNA.		340198	IFITM4P	1.60072	Homo sapiens interferon induced transmembrane protein 4 pseudogene (IFITM4P), non-coding RNA.
9235	IL32	-1.5537	Homo sapiens interleukin 32 (IL32), transcript variant 4, mRNA.		8685	MARCO	1.60361	Homo sapiens macrophage receptor with collagenous structure (MARCO), mRNA.
10125	RASGRP1	-1.55226	Homo sapiens RAS guanyl releasing protein 1 (calcium and DAG-regulated) (RASGRP1), mRNA.		10912	GADD45G	1.62944	Homo sapiens growth arrest and DNA-damage-inducible, gamma (GADD45G), mRNA.
57189	KIAA1147	-1.5511	Homo sapiens KIAA1147 (KIAA1147), mRNA.		79758	DHRS12	1.63564	Homo sapiens dehydrogenase/reductase (SDR family) member 12 (DHRS12), transcript variant 2, mRNA.
11238	CA5B	-1.54909	Homo sapiens carbonic anhydrase VB, mitochondrial (CA5B), nuclear gene encoding mitochondrial protein, mRNA.		390035	OR52K3P	1.63613	olfactory receptor family 52 subfamily K member 3 pseudogene
8445	DYRK2	-1.54829	Homo sapiens dual-specificity tyrosine-(Y)-phosphorylation regulated kinase 2 (DYRK2), transcript variant 1, mRNA.		8727	CTNNAL1	1.63736	Homo sapiens catenin (cadherin-associated protein), alpha-like 1 (CTNNAL1), mRNA.
51466	EVL	-1.54711	Homo sapiens Enah/Vasp-like (EVL), mRNA.		57168	ASPHD2	1.63888	Homo sapiens aspartate beta-hydroxylase domain containing 2 (ASPHD2), mRNA.
7049	TGFBR3	-1.5469	Homo sapiens transforming growth factor, beta receptor III (TGFBR3), mRNA.		5329	PLAUR	1.64076	Homo sapiens plasminogen activator, urokinase receptor (PLAUR), transcript variant 1, mRNA.
4068	SH2D1A	-1.54629	Homo sapiens SH2 domain protein 1A, Duncan's disease (lymphoproliferative syndrome) (SH2D1A), mRNA.		3310	HSPA6	1.64078	Homo sapiens heat shock 70kDa protein 6 (HSP70B') (HSPA6), mRNA.
57198	ATP8B2	-1.54275	Homo sapiens ATPase, class I, type 8B, member 2 (ATP8B2), transcript variant 2, mRNA.		604	BCL6	1.64275	Homo sapiens B-cell CLL/lymphoma 6 (zinc finger protein 51) (BCL6), transcript variant 1, mRNA.
994	CDC25B	-1.5427	Homo sapiens cell division cycle 25B (CDC25B), transcript variant 4, mRNA.		19	ABCA1	1.64638	Homo sapiens ATP-binding cassette, sub-family A (ABC1), member 1 (ABCA1), mRNA.
8111	GPR68	-1.53874	Homo sapiens G protein-coupled receptor 68 (GPR68), mRNA.		717	C2	1.65185	Homo sapiens complement component 2 (C2), mRNA.
3702	ITK	-1.53873	Homo sapiens IL2-inducible T-cell kinase (ITK), mRNA.		10797	MTHFD2	1.65404	Homo sapiens methylenetetrahydrofolate dehydrogenase (NADP+ dependent) 2, methenyltetrahydrofolate cyclohydrolase (MTHFD2), nuclear gene encoding mitochondrial protein, transcript variant 1, mRNA.
4063	LY9	-1.53807	Homo sapiens lymphocyte antigen 9 (LY9), transcript variant 2, mRNA.		54947	LPCAT2	1.65777	Homo sapiens lysophosphatidylcholine acyltransferase 2 (LPCAT2), mRNA.
79368	FCRL2	-1.53741	Homo sapiens Fc receptor-like 2 (FCRL2), transcript variant 1, mRNA.		9086	EIF1AY	1.6595	Homo sapiens eukaryotic translation initiation factor 1A, Y-linked (EIF1AY), mRNA.
79156	PLEKHF1	-1.53523	Homo sapiens pleckstrin homology domain containing, family F (with FYVE domain) member 1 (PLEKHF1), mRNA.		56935	C11orf75	1.6624	Homo sapiens chromosome 11 open reading frame 75 (C11orf75), mRNA.
3590	IL11RA	-1.52354	Homo sapiens interleukin 11 receptor, alpha (IL11RA), transcript variant 1, mRNA.		10643	IGF2BP3	1.66318	Homo sapiens insulin-like growth factor 2 mRNA binding protein 3 (IGF2BP3), mRNA.
4145	MATK	-1.52289	Homo sapiens megakaryocyte-associated tyrosine kinase (MATK), transcript variant 3, mRNA.		55332	DRAM1	1.66474	Homo sapiens DNA-damage regulated autophagy modulator 1 (DRAM1), mRNA.
9452	ITM2A	-1.51956	Homo sapiens integral membrane protein 2A (ITM2A), mRNA.		9605	C16orf7	1.67512	Homo sapiens chromosome 16 open reading frame 7 (C16orf7), mRNA.
132299	OCIAD2	-1.51796	Homo sapiens OCIA domain containing 2 (OCIAD2), transcript variant 2, mRNA.		3430	IFI35	1.67537	Homo sapiens interferon-induced protein 35 (IFI35), mRNA.
128611	ZNF831	-1.51593	Homo sapiens zinc finger protein 831 (ZNF831), mRNA.		8651	SOCS1	1.67703	Homo sapiens suppressor of cytokine signaling 1 (SOCS1), mRNA.
84058	WDR54	-1.51576	Homo sapiens WD repeat domain 54 (WDR54), mRNA.		9636	ISG15	1.67926	Homo sapiens ISG15 ubiquitin-like modifier (ISG15), mRNA.
					6890	TAP1	1.68095	Homo sapiens transporter 1, ATP-binding cassette, sub-family B (MDR/TAP) (TAP1), mRNA.
					54625	PARP14	1.68161	Homo sapiens poly (ADP-ribose) polymerase family, member 14 (PARP14), mRNA.
					6398	SECTM1	1.68197	Homo sapiens secreted and transmembrane 1 (SECTM1), mRNA.
					29097	CNIH4	1.68737	Homo sapiens cornichon homolog 4 (Drosophila) (CNIH4), mRNA.
					340205	TREML1	1.69138	Homo sapiens triggering receptor expressed on myeloid cells-like 1 (TREML1), mRNA.
					22921	MSRB2	1.69375	Homo sapiens methionine sulfoxide reductase B2 (MSRB2), mRNA.
					6539	SLC6A12	1.7059	Homo sapiens solute carrier family 6 (neurotransmitter transporter, betaine/GABA), member 12 (SLC6A12), mRNA.
					51313	C4orf18	1.70953	Homo sapiens chromosome 4 open reading frame 18 (C4orf18), transcript variant 2, mRNA.
					9246	UBE2L6	1.71198	Homo sapiens ubiquitin-conjugating enzyme E2L 6 (UBE2L6), transcript variant 2, mRNA.
					64127	NOD2	1.71227	Homo sapiens nucleotide-binding oligomerization domain containing 2 (NOD2), mRNA.
					8578	SCARF1	1.7297	Homo sapiens scavenger receptor class F, member 1 (SCARF1), transcript variant 3, mRNA.
					712	C1QA	1.73624	Homo sapiens complement component 1, q subcomponent, alpha polypeptide (C1QA), mRNA.
					54739	XAF1	1.74112	Homo sapiens XIAP associated factor 1 (XAF1), transcript variant 2, mRNA.
					6192	RPS4Y1	1.74582	Homo sapiens ribosomal protein S4, Y-linked 1 (RPS4Y1), mRNA.
					55640	FLVCR2	1.75842	Homo sapiens feline leukemia virus subgroup C cellular receptor family, member 2 (FLVCR2), mRNA.
					8743	TNFSF10	1.7592	Homo sapiens tumor necrosis factor (ligand) superfamily, member 10 (TNFSF10), mRNA.
					10346	TRIM22	1.76205	Homo sapiens tripartite motif-containing 22 (TRIM22), mRNA.
					55647	RAB20	1.76961	Homo sapiens RAB20, member RAS oncogene family (RAB20), mRNA.
					2634	GBP2	1.78817	Homo sapiens guanylate binding protein 2, interferon-inducible (GBP2), mRNA.
					3759	KCNJ2	1.78968	Homo sapiens potassium inwardly-rectifying channel, subfamily J, member 2 (KCNJ2), mRNA.
					646652	LOC646652	1.79351	integral membrane glycoprotein-like
					5008	OSM	1.79578	Homo sapiens oncostatin M (OSM), mRNA.
					467	ATF3	1.81183	Homo sapiens activating transcription factor 3 (ATF3), transcript variant 3, mRNA.
					6772	STAT1	1.85297	Homo sapiens signal transducer and activator of transcription 1, 91kDa (STAT1), transcript variant alpha, mRNA.
					1845	DUSP3	1.85404	Homo sapiens dual specificity phosphatase 3 (vaccinia virus phosphatase VH1-related) (DUSP3), mRNA.
					79623	GALNT14	1.87331	Homo sapiens UDP-N-acetyl-alpha-D-galactosamine:polypeptide N-acetylgalactosaminyltransferase 14 (GalNAc-T14) (GALNT14), mRNA.
					9997	SCO2	1.89122	Homo sapiens SCO cytochrome oxidase deficient homolog 2 (yeast) (SCO2), nuclear gene encoding mitochondrial protein, mRNA.
					26270	FBXO6	1.90097	Homo sapiens F-box protein 6 (FBXO6), mRNA.
					8843	GPR109B	1.93214	Homo sapiens G protein-coupled receptor 109B (GPR109B), mRNA.
					92610	TIFA	1.93756	Homo sapiens TRAF-interacting protein with forkhead-associated domain (TIFA), mRNA.
					7453	WARS	1.93849	Homo sapiens tryptophanyl-tRNA synthetase (WARS), transcript variant 2, mRNA.
					54757	FAM20A	1.95136	Homo sapiens family with sequence similarity 20, member A (FAM20A), mRNA.
					115361	GBP4	1.96084	Homo sapiens guanylate binding protein 4 (GBP4), mRNA.
					64108	RTP4	1.97199	Homo sapiens receptor (chemosensory) transporter protein 4 (RTP4), mRNA.
					51056	LAP3	2.10739	Homo sapiens leucine aminopeptidase 3 (LAP3), mRNA.
					10791	VAMP5	2.15498	Homo sapiens vesicle-associated membrane protein 5 (myobrevin) (VAMP5), mRNA.
					51513	ETV7	2.29534	Homo sapiens ets variant 7 (ETV7), mRNA.
					9934	P2RY14	2.81217	Homo sapiens purinergic receptor P2Y, G-protein coupled, 14 (P2RY14), transcript variant 2, mRNA.

## Sheet: Childhood TB Specific Genes
List of differentially regulated genes specific to childhood TB obtained from the meta-analysis
	Down regulated					Up Regulated
EntrezID	GeneID	Fold_Change	Gene Name/Function		EntrezID	GeneID	Fold_Change	Gene Name/Function
959	CD40LG	-1.77815	Homo sapiens CD40 ligand (CD40LG), mRNA.		3135	HLA-G	1.51601	Homo sapiens HLA-G histocompatibility antigen, class I, G (HLA-G), mRNA.
3112	HLA-DOB	-1.62138	Homo sapiens major histocompatibility complex, class II, DO beta (HLA-DOB), mRNA.		79168	LILRA6	2.0651	Homo sapiens leukocyte immunoglobulin-like receptor, subfamily A (with TM domain), member 6 (LILRA6), mRNA.
940	CD28	-1.61664	Homo sapiens CD28 molecule (CD28), mRNA.		3557	IL1RN	1.6382	Homo sapiens interleukin 1 receptor antagonist (IL1RN), transcript variant 1, mRNA.
29851	ICOS	-1.59287	Homo sapiens inducible T-cell co-stimulator (ICOS), mRNA.		7850	IL1R2	2.02029	Homo sapiens interleukin 1 receptor, type II (IL1R2), transcript variant 2, mRNA.
3119	HLA-DQB1	-1.55488	Homo sapiens major histocompatibility complex, class II, DQ beta 1 (HLA-DQB1), mRNA.		829	CAPZA1	1.51591	Homo sapiens capping protein (actin filament) muscle Z-line, alpha 1 (CAPZA1), mRNA.
11251	GPR44	-2.61727	Homo sapiens G protein-coupled receptor 44 (GPR44), mRNA.		90952	ESAM	1.51598	Homo sapiens endothelial cell adhesion molecule (ESAM), mRNA.
1232	CCR3	-2.29677	Homo sapiens chemokine (C-C motif) receptor 3 (CCR3), transcript variant 2, mRNA.		3017	HIST1H2BD	1.51755	Homo sapiens histone cluster 1, H2bd (HIST1H2BD), transcript variant 2, mRNA.
260429	PRSS33	-2.26929	Homo sapiens protease, serine, 33 (PRSS33), mRNA.		23365	ARHGEF12	1.51771	Homo sapiens Rho guanine nucleotide exchange factor (GEF) 12 (ARHGEF12), mRNA.
1178	CLC	-2.20185	Homo sapiens Charcot-Leyden crystal protein (CLC), mRNA.		2907	GRINA	1.51834	Homo sapiens glutamate receptor, ionotropic, N-methyl D-aspartate-associated protein 1 (glutamate binding) (GRINA), transcript variant 1, mRNA.
326342	EMR4	-2.06158	Homo sapiens egf-like module containing, mucin-like, hormone receptor-like 4 (EMR4), mRNA.		6510	SLC1A5	1.51886	Homo sapiens solute carrier family 1 (neutral amino acid transporter), member 5 (SLC1A5), mRNA.
2205	FCER1A	-2.02893	Homo sapiens Fc fragment of IgE, high affinity I, receptor for; alpha polypeptide (FCER1A), mRNA.		55356	SLC22A15	1.51943	Homo sapiens solute carrier family 22 (organic cation transporter), member 15 (SLC22A15), mRNA.
10215	OLIG2	-2.01247	Homo sapiens oligodendrocyte lineage transcription factor 2 (OLIG2), mRNA.		26010	SPATS2L	1.52016	Homo sapiens spermatogenesis associated, serine-rich 2-like (SPATS2L), transcript variant 2, mRNA.
8739	HRK	-1.99387	Homo sapiens harakiri, BCL2 interacting protein (contains only BH3 domain) (HRK), mRNA.		25801	GCA	1.52021	Homo sapiens grancalcin, EF-hand calcium binding protein (GCA), mRNA.
117247	SLC16A10	-1.88829	Homo sapiens solute carrier family 16, member 10 (aromatic amino acid transporter) (SLC16A10), mRNA.		79730	NSUN7	1.52136	Homo sapiens NOL1/NOP2/Sun domain family, member 7 (NSUN7), mRNA.
152189	CMTM8	-1.8189	Homo sapiens CKLF-like MARVEL transmembrane domain containing 8 (CMTM8), mRNA.		6788	STK3	1.52235	Homo sapiens serine/threonine kinase 3 (STE20 homolog, yeast) (STK3), mRNA.
55340	GIMAP5	-1.80857	Homo sapiens GTPase, IMAP family member 5 (GIMAP5), mRNA.		8780	RIOK3	1.52318	Homo sapiens RIO kinase 3 (yeast) (RIOK3), transcript variant 1, mRNA.
7441	VPREB1	-1.80318	Homo sapiens pre-B lymphocyte 1 (VPREB1), mRNA.		2207	FCER1G	1.52356	Homo sapiens Fc fragment of IgE, high affinity I, receptor for; gamma polypeptide (FCER1G), mRNA.
2030	SLC29A1	-1.75399	Homo sapiens solute carrier family 29 (nucleoside transporters), member 1 (SLC29A1), nuclear gene encoding mitochondrial protein, transcript variant 1, mRNA.		4683	NBN	1.5246	Homo sapiens nibrin (NBN), transcript variant 2, mRNA.
23521	RPL13A	-1.75399	Homo sapiens ribosomal protein L13a (RPL13A), mRNA.		64757	MOSC1	1.52859	Homo sapiens MOCO sulphurase C-terminal domain containing 1 (MOSC1), mRNA.
1397	CRIP2	-1.75071	Homo sapiens cysteine-rich protein 2 (CRIP2), mRNA.		3006	HIST1H1C	1.52877	Homo sapiens histone cluster 1, H1c (HIST1H1C), mRNA.
57134	MAN1C1	-1.74351	Homo sapiens mannosidase, alpha, class 1C, member 1 (MAN1C1), mRNA.		2289	FKBP5	1.53139	Homo sapiens FK506 binding protein 5 (FKBP5), mRNA.
59285	CACNG6	-1.74037	Homo sapiens calcium channel, voltage-dependent, gamma subunit 6 (CACNG6), transcript variant 1, mRNA.		55601	DDX60	1.53315	Homo sapiens DEAD (Asp-Glu-Ala-Asp) box polypeptide 60 (DDX60), mRNA.
5152	PDE9A	-1.73221	Homo sapiens phosphodiesterase 9A (PDE9A), transcript variant 5, mRNA.		2866	GPR42	1.53356	Homo sapiens G protein-coupled receptor 42 (GPR42), mRNA.
2208	FCER2	-1.71847	Homo sapiens Fc fragment of IgE, low affinity II, receptor for (CD23) (FCER2), mRNA.		2123	EVI2A	1.53402	Homo sapiens ecotropic viral integration site 2A (EVI2A), transcript variant 1, mRNA.
27181	SIGLEC8	-1.70071	Homo sapiens sialic acid binding Ig-like lectin 8 (SIGLEC8), mRNA.		5678	PSG9	1.53454	Homo sapiens pregnancy specific beta-1-glycoprotein 9 (PSG9), mRNA.
116448	OLIG1	-1.69475	Homo sapiens oligodendrocyte transcription factor 1 (OLIG1), mRNA.		148534	TMEM56	1.53567	Homo sapiens transmembrane protein 56 (TMEM56), mRNA.
201305	SPNS3	-1.69084	Homo sapiens spinster homolog 3 (Drosophila) (SPNS3), mRNA.		653361	NCF1	1.53579	Homo sapiens neutrophil cytosolic factor 1 (NCF1), mRNA.
4118	MAL	-1.68927	Homo sapiens mal, T-cell differentiation protein (MAL), transcript variant a, mRNA.		10409	BASP1	1.53771	Homo sapiens brain abundant, membrane attached signal protein 1 (BASP1), mRNA.
6124	RPL4	-1.65968	Homo sapiens ribosomal protein L4 (RPL4), mRNA.		26499	PLEK2	1.54272	Homo sapiens pleckstrin 2 (PLEK2), mRNA.
388564	LOC388564	-1.65635	PREDICTED: Homo sapiens hypothetical gene supported by BC052596 (LOC388564), mRNA.		283953	LOC283953	1.54362	PREDICTED: Homo sapiens hypothetical LOC283953 (LOC283953), mRNA.
8313	AXIN2	-1.64692	Homo sapiens axin 2 (conductin, axil) (AXIN2), mRNA.		6536	SLC6A9	1.54362	Homo sapiens solute carrier family 6 (neurotransmitter transporter, glycine), member 9 (SLC6A9), transcript variant 2, mRNA.
55653	BCAS4	-1.6296	Homo sapiens breast carcinoma amplified sequence 4 (BCAS4), transcript variant 1, mRNA.		4128	MAOA	1.54543	Homo sapiens monoamine oxidase A (MAOA), nuclear gene encoding mitochondrial protein, mRNA.
6137	RPL13	-1.61116	Homo sapiens ribosomal protein L13 (RPL13), transcript variant 2, mRNA.		8763	CD164	1.54566	Homo sapiens CD164 molecule, sialomucin (CD164), mRNA.
1953	MEGF6	-1.61069	Homo sapiens multiple EGF-like-domains 6 (MEGF6), mRNA.		8991	SELENBP1	1.54567	Homo sapiens selenium binding protein 1 (SELENBP1), mRNA.
84973	SNHG7	-1.61062	Homo sapiens small nucleolar RNA host gene 7 (non-protein coding) (SNHG7), transcript variant 2, non-coding RNA.		80216	ALPK1	1.54641	Homo sapiens alpha-kinase 1 (ALPK1), mRNA.
92304	SCGB3A1	-1.60944	Homo sapiens secretoglobin, family 3A, member 1 (SCGB3A1), mRNA.		4502	MT2A	1.54674	Homo sapiens metallothionein 2A (MT2A), mRNA.
11278	KLF12	-1.6084	Homo sapiens Kruppel-like factor 12 (KLF12), mRNA.		25953	PNKD	1.54719	Homo sapiens paroxysmal nonkinesiogenic dyskinesia (PNKD), transcript variant 2, mRNA.
2272	FHIT	-1.60776	Homo sapiens fragile histidine triad gene (FHIT), mRNA.		286333	C9orf109	1.54787	PREDICTED: Homo sapiens chromosome 9 open reading frame 109 (C9orf109), mRNA.
222256	FLJ23834	-1.6075	Homo sapiens hypothetical protein FLJ23834 (FLJ23834), mRNA.		51206	GP6	1.54811	Homo sapiens glycoprotein VI (platelet) (GP6), transcript variant 1, mRNA.
6368	CCL23	-1.60667	Homo sapiens chemokine (C-C motif) ligand 23 (CCL23), transcript variant CKbeta8-1, mRNA.		25907	TMEM158	1.54848	Homo sapiens transmembrane protein 158 (TMEM158), mRNA.
84795	C10orf33	-1.60085	Homo sapiens chromosome 10 open reading frame 33 (C10orf33), mRNA.		60675	PROK2	1.54864	Homo sapiens prokineticin 2 (PROK2), mRNA.
6222	RPS18	-1.59928	Homo sapiens ribosomal protein S18 (RPS18), mRNA.		58528	RRAGD	1.55062	Homo sapiens Ras-related GTP binding D (RRAGD), mRNA.
439949	LOC439949	-1.59917	PREDICTED: Homo sapiens hypothetical gene supported by AY007155 (LOC439949), mRNA.		10154	PLXNC1	1.55118	Homo sapiens plexin C1 (PLXNC1), mRNA.
6231	RPS26	-1.59899	Homo sapiens ribosomal protein S26 (RPS26), mRNA.		51510	CHMP5	1.55502	Homo sapiens chromatin modifying protein 5 (CHMP5), mRNA.
140	ADORA3	-1.59702	Homo sapiens adenosine A3 receptor (ADORA3), transcript variant 2, mRNA.		2182	ACSL4	1.55515	Homo sapiens acyl-CoA synthetase long-chain family member 4 (ACSL4), transcript variant 2, mRNA.
2323	FLT3LG	-1.59448	Homo sapiens fms-related tyrosine kinase 3 ligand (FLT3LG), mRNA.		10644	IGF2BP2	1.5568	Homo sapiens insulin-like growth factor 2 mRNA binding protein 2 (IGF2BP2), transcript variant 1, mRNA.
2199	FBLN2	-1.5909	Homo sapiens fibulin 2 (FBLN2), transcript variant 1, mRNA.		1230	CCR1	1.5588	Homo sapiens chemokine (C-C motif) receptor 1 (CCR1), mRNA.
648294	LOC648294	-1.59042	PREDICTED: Homo sapiens misc_RNA (LOC648294), miscRNA.		760	CA2	1.56045	Homo sapiens carbonic anhydrase II (CA2), mRNA.
146206	RLTPR	-1.59017	Homo sapiens RGD motif, leucine rich repeats, tropomodulin domain and proline-rich containing (RLTPR), mRNA.		80896	NPL	1.56352	Homo sapiens N-acetylneuraminate pyruvate lyase (dihydrodipicolinate synthase) (NPL), mRNA.
9172	MYOM2	-1.58904	Homo sapiens myomesin (M-protein) 2, 165kDa (MYOM2), mRNA.		10970	CKAP4	1.56631	Homo sapiens cytoskeleton-associated protein 4 (CKAP4), mRNA.
348378	MGC52498	-1.58726	Homo sapiens hypothetical protein MGC52498 (MGC52498), mRNA.		3684	ITGAM	1.56799	Homo sapiens integrin, alpha M (complement component 3 receptor 3 subunit) (ITGAM), transcript variant 2, mRNA.
924	CD7	-1.58369	Homo sapiens CD7 molecule (CD7), mRNA.		7111	TMOD1	1.57287	Homo sapiens tropomodulin 1 (TMOD1), mRNA.
56271	BEXL1	-1.58368	PREDICTED: Homo sapiens brain expressed X-linked-like 1 (BEXL1), mRNA.		23273	KIAA0367	1.57391	Homo sapiens KIAA0367 (KIAA0367), mRNA.
641518	LOC641518	-1.5744	PREDICTED: Homo sapiens hypothetical protein LOC641518 (LOC641518), misc RNA.		4973	OLR1	1.57572	Homo sapiens oxidized low density lipoprotein (lectin-like) receptor 1 (OLR1), mRNA.
4681	NBL1	-1.57133	Homo sapiens neuroblastoma, suppression of tumorigenicity 1 (NBL1), transcript variant 1, mRNA.		222487	GPR97	1.57727	Homo sapiens G protein-coupled receptor 97 (GPR97), mRNA.
7423	VEGFB	-1.57015	PREDICTED: Homo sapiens vascular endothelial growth factor B (VEGFB), mRNA.		55766	H2AFJ	1.57885	Homo sapiens H2A histone family, member J (H2AFJ), transcript variant 1, mRNA.
374403	TBC1D10C	-1.5664	Homo sapiens TBC1 domain family, member 10C (TBC1D10C), mRNA.		64092	SAMSN1	1.57965	Homo sapiens SAM domain, SH3 domain and nuclear localization signals 1 (SAMSN1), mRNA.
9249	DHRS3	-1.56338	Homo sapiens dehydrogenase/reductase (SDR family) member 3 (DHRS3), mRNA.		5610	EIF2AK2	1.58775	Homo sapiens eukaryotic translation initiation factor 2-alpha kinase 2 (EIF2AK2), mRNA.
6193	RPS5	-1.56251	Homo sapiens ribosomal protein S5 (RPS5), mRNA.		2153	F5	1.5963	Homo sapiens coagulation factor V (proaccelerin, labile factor) (F5), mRNA.
79814	AGMAT	-1.55929	Homo sapiens agmatine ureohydrolase (agmatinase) (AGMAT), mRNA.		50848	F11R	1.6032	Homo sapiens F11 receptor (F11R), transcript variant 1, mRNA.
26119	LDLRAP1	-1.55643	Homo sapiens low density lipoprotein receptor adaptor protein 1 (LDLRAP1), mRNA.		4051	CYP4F3	1.6044	Homo sapiens cytochrome P450, family 4, subfamily F, polypeptide 3 (CYP4F3), mRNA.
8214	DGCR6	-1.55357	Homo sapiens DiGeorge syndrome critical region gene 6 (DGCR6), mRNA.		29887	SNX10	1.61011	Homo sapiens sorting nexin 10 (SNX10), mRNA.
51561	IL23A	-1.55325	Homo sapiens interleukin 23, alpha subunit p19 (IL23A), mRNA.		11275	KLHL2	1.61431	Homo sapiens kelch-like 2, Mayven (Drosophila) (KLHL2), mRNA.
6228	RPS23	-1.55158	Homo sapiens ribosomal protein S23 (RPS23), mRNA.		8339	HIST1H2BG	1.61612	Homo sapiens histone cluster 1, H2bg (HIST1H2BG), mRNA.
81606	LBH	-1.5492	PREDICTED: Homo sapiens hypothetical protein DKFZp566J091 (LBH), mRNA.		3303	HSPA1A	1.61624	Homo sapiens heat shock 70kDa protein 1A (HSPA1A), mRNA.
738	C11orf2	-1.54787	Homo sapiens chromosome 11 open reading frame 2 (C11orf2), mRNA.		340120	ANKRD34B	1.62337	Homo sapiens ankyrin repeat domain 34B (ANKRD34B), mRNA.
6196	RPS6KA2	-1.54624	Homo sapiens ribosomal protein S6 kinase, 90kDa, polypeptide 2 (RPS6KA2), transcript variant 2, mRNA.		4601	MXI1	1.63109	Homo sapiens MAX interactor 1 (MXI1), transcript variant 1, mRNA.
9241	NOG	-1.54519	Homo sapiens noggin (NOG), mRNA.		51776	ZAK	1.63476	Homo sapiens sterile alpha motif and leucine zipper containing kinase AZK (ZAK), transcript variant 1, mRNA.
404550	C16orf74	-1.54178	Homo sapiens chromosome 16 open reading frame 74 (C16orf74), mRNA.		2040	STOM	1.63901	Homo sapiens stomatin (STOM), transcript variant 1, mRNA.
10913	EDAR	-1.54139	Homo sapiens ectodysplasin A receptor (EDAR), mRNA.		6007	RHD	1.64071	Homo sapiens Rh blood group, D antigen (RHD), transcript variant 1, mRNA.
5790	PTPRCAP	-1.54008	Homo sapiens protein tyrosine phosphatase, receptor type, C-associated protein (PTPRCAP), mRNA.		4783	NFIL3	1.64187	Homo sapiens nuclear factor, interleukin 3 regulated (NFIL3), mRNA.
1975	EIF4B	-1.53881	Homo sapiens eukaryotic translation initiation factor 4B (EIF4B), mRNA.		286	ANK1	1.65019	Homo sapiens ankyrin 1, erythrocytic (ANK1), transcript variant 4, mRNA.
4736	RPL10A	-1.53833	Homo sapiens ribosomal protein L10a (RPL10A), mRNA.		23095	KIF1B	1.65132	Homo sapiens kinesin family member 1B (KIF1B), transcript variant 1, mRNA.
155066	ATP6V0E2	-1.53254	Homo sapiens ATPase, H+ transporting V0 subunit e2 (ATP6V0E2), transcript variant 1, mRNA.		2358	FPR2	1.65395	Homo sapiens formyl peptide receptor 2 (FPR2), transcript variant 1, mRNA.
1028	CDKN1C	-1.53219	Homo sapiens cyclin-dependent kinase inhibitor 1C (p57, Kip2) (CDKN1C), mRNA.		6563	SLC14A1	1.65571	Homo sapiens solute carrier family 14 (urea transporter), member 1 (Kidd blood group) (SLC14A1), mRNA.
81571	C9orf45	-1.52998	PREDICTED: Homo sapiens chromosome 9 open reading frame 45 (C9orf45), misc RNA.		8140	SLC7A5	1.65977	Homo sapiens solute carrier family 7 (cationic amino acid transporter, y+ system), member 5 (SLC7A5), mRNA.
1937	EEF1G	-1.52984	Homo sapiens eukaryotic translation elongation factor 1 gamma (EEF1G), mRNA. XM_935976 XM_935977 XM_935978 XM_935979		79689	STEAP4	1.66698	Homo sapiens STEAP family member 4 (STEAP4), mRNA.
401258	FLJ43093	-1.52943	Homo sapiens FLJ43093 protein (FLJ43093), mRNA.		80315	CPEB4	1.66914	Homo sapiens cytoplasmic polyadenylation element binding protein 4 (CPEB4), mRNA.
4240	MFGE8	-1.52909	Homo sapiens milk fat globule-EGF factor 8 protein (MFGE8), mRNA.		552891	DNAJC25-GNG10	1.67795	Homo sapiens DNAJC25-GNG10 readthrough (DNAJC25-GNG10), mRNA.
91010	FMNL3	-1.52902	Homo sapiens formin-like 3 (FMNL3), transcript variant 1, mRNA.		65987	KCTD14	1.68116	Homo sapiens potassium channel tetramerisation domain containing 14 (KCTD14), mRNA.
9057	SLC7A6	-1.5286	Homo sapiens solute carrier family 7 (cationic amino acid transporter, y+ system), member 6 (SLC7A6), transcript variant 2, mRNA.		134147	CMBL	1.68423	Homo sapiens carboxymethylenebutenolidase homolog (Pseudomonas) (CMBL), mRNA.
4856	NOV	-1.52859	Homo sapiens nephroblastoma overexpressed gene (NOV), mRNA.		1308	COL17A1	1.68641	Homo sapiens collagen, type XVII, alpha 1 (COL17A1), mRNA.
3359	HTR3A	-1.5282	Homo sapiens 5-hydroxytryptamine (serotonin) receptor 3A (HTR3A), transcript variant 2, mRNA.		25893	TRIM58	1.68757	Homo sapiens tripartite motif-containing 58 (TRIM58), mRNA.
6146	RPL22	-1.52595	Homo sapiens ribosomal protein L22 (RPL22), mRNA.		84281	C2orf88	1.68969	Homo sapiens chromosome 2 open reading frame 88 (C2orf88), transcript variant 1, mRNA.
2053	EPHX2	-1.52569	Homo sapiens epoxide hydrolase 2, cytoplasmic (EPHX2), mRNA.		54682	MANSC1	1.6957	Homo sapiens MANSC domain containing 1 (MANSC1), mRNA.
441246	LOC441246	-1.52424	PREDICTED: Homo sapiens similar to 60S ribosomal protein L35, transcript variant 1 (LOC441246), mRNA.		9334	B4GALT5	1.71833	Homo sapiens UDP-Gal:betaGlcNAc beta 1,4- galactosyltransferase, polypeptide 5 (B4GALT5), mRNA.
57007	CXCR7	-1.52298	Homo sapiens chemokine (C-X-C motif) receptor 7 (CXCR7), mRNA.		6286	S100P	1.72019	Homo sapiens S100 calcium binding protein P (S100P), mRNA.
8665	EIF3F	-1.52107	Homo sapiens eukaryotic translation initiation factor 3, subunit F (EIF3F), mRNA.		144195	SLC2A14	1.73559	Homo sapiens solute carrier family 2 (facilitated glucose transporter), member 14 (SLC2A14), mRNA.
65108	MARCKSL1	-1.52052	Homo sapiens MARCKS-like 1 (MARCKSL1), mRNA.		340206	TREML3	1.75405	PREDICTED: Homo sapiens triggering receptor expressed on myeloid cells-like 3 (TREML3), mRNA.
57124	CD248	-1.51722	Homo sapiens CD248 molecule, endosialin (CD248), mRNA.		9260	PDLIM7	1.75589	Homo sapiens PDZ and LIM domain 7 (enigma) (PDLIM7), transcript variant 1, mRNA.
3050	HBZ	-1.51685	Homo sapiens hemoglobin, zeta (HBZ), mRNA.		9911	TMCC2	1.76649	Homo sapiens transmembrane and coiled-coil domain family 2 (TMCC2), mRNA.
388228	SBK1	-1.51666	Homo sapiens SH3-binding domain kinase 1 (SBK1), mRNA.		51327	AHSP	1.76769	Homo sapiens alpha hemoglobin stabilizing protein (AHSP), mRNA.
4907	NT5E	-1.51623	Homo sapiens 5'-nucleotidase, ecto (CD73) (NT5E), mRNA.		56729	RETN	1.76839	Homo sapiens resistin (RETN), mRNA.
8745	ADAM23	-1.51582	Homo sapiens ADAM metallopeptidase domain 23 (ADAM23), mRNA.		8344	HIST1H2BE	1.77473	Homo sapiens histone cluster 1, H2be (HIST1H2BE), mRNA.
					51266	CLEC1B	1.77817	Homo sapiens C-type lectin domain family 1, member B (CLEC1B), transcript variant 1, mRNA.
					353345	GPR141	1.78019	Homo sapiens G protein-coupled receptor 141 (GPR141), mRNA.
					196410	METTL7B	1.79486	Homo sapiens methyltransferase like 7B (METTL7B), mRNA.
					338773	TMEM119	1.79925	Homo sapiens transmembrane protein 119 (TMEM119), mRNA.
					23601	CLEC5A	1.80846	Homo sapiens C-type lectin domain family 5, member A (CLEC5A), mRNA.
					4353	MPO	1.81471	Homo sapiens myeloperoxidase (MPO), nuclear gene encoding mitochondrial protein, mRNA.
					7096	TLR1	1.82329	Homo sapiens toll-like receptor 1 (TLR1), mRNA.
					6005	RHAG	1.83934	Homo sapiens Rh-associated glycoprotein (RHAG), mRNA.
					246778	IL27	1.86352	Homo sapiens interleukin 27 (IL27), mRNA.
					7152	TOP1P2	1.86873	Homo sapiens topoisomerase (DNA) I pseudogene 2 (TOP1P2), non-coding RNA.
					1511	CTSG	1.88507	Homo sapiens cathepsin G (CTSG), mRNA.
					2996	GYPE	1.88873	Homo sapiens glycophorin E (GYPE), transcript variant 1, mRNA.
					23762	OSBP2	1.91616	Homo sapiens oxysterol binding protein 2 (OSBP2), transcript variant 1, mRNA.
					3045	HBD	1.92628	Homo sapiens hemoglobin, delta (HBD), mRNA.
					6006	RHCE	1.94257	Homo sapiens Rh blood group, CcEe antigens (RHCE), transcript variant 4, mRNA.
					54498	SMOX	1.96333	Homo sapiens spermine oxidase (SMOX), transcript variant 2, mRNA.
					5671	PSG3	1.9846	Homo sapiens pregnancy specific beta-1-glycoprotein 3 (PSG3), mRNA.
					8347	HIST1H2BC	2.11657	Homo sapiens histone cluster 1, H2bc (HIST1H2BC), mRNA.
					7052	TGM2	2.12108	Homo sapiens transglutaminase 2 (C polypeptide, protein-glutamine-gamma-glutamyltransferase) (TGM2), transcript variant 2, mRNA.
					2994	GYPB	2.17237	Homo sapiens glycophorin B (MNS blood group) (GYPB), mRNA.
					9381	OTOF	2.18048	Homo sapiens otoferlin (OTOF), transcript variant 4, mRNA.

## Sheet: Common Genes
List of Differentially regulated genes common to both adults and childhood TB obtained from the meta-analysis
EntrezID	GeneID	Childhood TB Fold Change	Adults Fold Change
29126	CD274	2.11761	2.79979	Homo sapiens CD274 molecule (CD274), mRNA.
353514	LILRA5	1.53325	1.53606	Homo sapiens leukocyte immunoglobulin-like receptor, subfamily A (with TM domain), member 5 (LILRA5), transcript variant 3, mRNA.
939	CD27	-1.73606	-1.56603	Homo sapiens CD27 molecule (CD27), mRNA.
8718	TNFRSF25	-1.82252	-1.72196	Homo sapiens tumor necrosis factor receptor superfamily, member 25 (TNFRSF25), transcript variant 10, mRNA.
9021	SOCS3	1.6658	1.90911	Homo sapiens suppressor of cytokine signaling 3 (SOCS3), mRNA.
1668	DEFA3	3.99949	2.37179	Homo sapiens defensin, alpha 3, neutrophil-specific (DEFA3), mRNA.
4317	MMP8	3.7131	1.69381	Homo sapiens matrix metallopeptidase 8 (neutrophil collagenase) (MMP8), mRNA.
57126	CD177	3.45876	2.01313	Homo sapiens CD177 molecule (CD177), mRNA.
1667	DEFA1	3.34673	1.55475	Homo sapiens defensin, alpha 1 (DEFA1), mRNA.
4318	MMP9	3.34336	2.10438	Homo sapiens matrix metallopeptidase 9 (gelatinase B, 92kDa gelatinase, 92kDa type IV collagenase) (MMP9), mRNA.
5909	RAP1GAP	3.34222	1.8435	Homo sapiens RAP1 GTPase activating protein (RAP1GAP), mRNA.
10562	OLFM4	3.26962	1.9179	Homo sapiens olfactomedin 4 (OLFM4), mRNA.
1669	DEFA4	3.19141	2.17032	Homo sapiens defensin, alpha 4, corticostatin (DEFA4), mRNA.
306	ANXA3	3.01726	2.48215	Homo sapiens annexin A3 (ANXA3), mRNA.
3429	IFI27	2.99816	1.88556	Homo sapiens interferon, alpha-inducible protein 27 (IFI27), transcript variant 2, mRNA.
3240	HP	2.93725	2.37081	Homo sapiens haptoglobin (HP), mRNA.
6283	S100A12	2.93547	2.06007	Homo sapiens S100 calcium binding protein A12 (S100A12), mRNA.
2210	FCGR1B	2.91439	3.75313	Homo sapiens Fc fragment of IgG, high affinity Ib, receptor (CD64) (FCGR1B), transcript variant 2, mRNA.
1088	CEACAM8	2.91194	1.87665	Homo sapiens carcinoembryonic antigen-related cell adhesion molecule 8 (CEACAM8), mRNA.
713	C1QB	2.83651	3.26338	Homo sapiens complement component 1, q subcomponent, B chain (C1QB), mRNA.
8876	VNN1	2.6009	1.92572	Homo sapiens vanin 1 (VNN1), mRNA.
4680	CEACAM6	2.5812	1.66511	Homo sapiens carcinoembryonic antigen-related cell adhesion molecule 6 (non-specific cross reacting antigen) (CEACAM6), mRNA.
383	ARG1	2.577	1.73238	Homo sapiens arginase, liver (ARG1), mRNA.
118932	ANKRD22	2.52272	5.76234	Homo sapiens ankyrin repeat domain 22 (ANKRD22), mRNA.
4671	NAIP	2.50869	1.89329	Homo sapiens NLR family, apoptosis inhibitory protein (NAIP), transcript variant 1, mRNA.
3934	LCN2	2.48441	1.8802	Homo sapiens lipocalin 2 (LCN2), mRNA.
7130	TNFAIP6	2.46601	2.69189	Homo sapiens tumor necrosis factor, alpha-induced protein 6 (TNFAIP6), mRNA.
714	C1QC	2.45127	1.89253	Homo sapiens complement component 1, q subcomponent, C chain (C1QC), mRNA.
53831	GPR84	2.39301	1.93962	Homo sapiens G protein-coupled receptor 84 (GPR84), mRNA.
199675	C19orf59	2.38883	2.41606	Homo sapiens chromosome 19 open reading frame 59 (C19orf59), mRNA.
710	SERPING1	2.36272	3.83982	Homo sapiens serpin peptidase inhibitor, clade G (C1 inhibitor), member 1 (SERPING1), transcript variant 2, mRNA.
5414	Septin 4	2.36245	2.59065	Homo sapiens septin 4 (SEPT4), transcript variant 1, mRNA.
116369	SLC26A8	2.34862	2.41962	Homo sapiens solute carrier family 26, member 8 (SLC26A8), transcript variant 2, mRNA.
8337	HIST2H2AA3	2.2414	2.00118	Homo sapiens histone cluster 2, H2aa3 (HIST2H2AA3), mRNA.
1991	ELANE	2.17945	1.63319	Homo sapiens elastase, neutrophil expressed (ELANE), mRNA.
671	BPI	2.15681	1.63996	Homo sapiens bactericidal/permeability-increasing protein (BPI), mRNA.
131540	ZDHHC19	2.13779	1.53765	Homo sapiens zinc finger, DHHC-type containing 19 (ZDHHC19), mRNA.
8809	IL18R1	2.1309	1.66711	Homo sapiens interleukin 18 receptor 1 (IL18R1), mRNA.
759	CA1	2.10503	1.53734	Homo sapiens carbonic anhydrase I (CA1), mRNA.
8338	HIST2H2AC	2.08027	1.73886	Homo sapiens histone cluster 2, H2ac (HIST2H2AC), mRNA.
6279	S100A8	2.03468	1.64383	Homo sapiens S100 calcium binding protein A8 (S100A8), mRNA.
6583	SLC22A4	2.02832	1.75293	Homo sapiens solute carrier family 22 (organic cation/ergothioneine transporter), member 4 (SLC22A4), mRNA.
116071	BATF2	2.02664	3.87105	Homo sapiens basic leucine zipper transcription factor, ATF-like 2 (BATF2), mRNA.
5359	PLSCR1	2.01884	1.96411	Homo sapiens phospholipid scramblase 1 (PLSCR1), mRNA.
8778	SIGLEC5	2.01858	1.78784	Homo sapiens sialic acid binding Ig-like lectin 5 (SIGLEC5), mRNA.
440731	LOC440731	2.01425	2.1414	PREDICTED: Homo sapiens hypothetical LOC440731, transcript variant 2 (LOC440731), mRNA.
83999	KREMEN1	1.99332	2.36601	Homo sapiens kringle containing transmembrane protein 1 (KREMEN1), transcript variant 2, mRNA.
777	CACNA1E	1.99258	1.70994	Homo sapiens calcium channel, voltage-dependent, R type, alpha 1E subunit (CACNA1E), mRNA.
11213	IRAK3	1.99151	1.70623	Homo sapiens interleukin-1 receptor-associated kinase 3 (IRAK3), mRNA.
57568	SIPA1L2	1.99115	1.82877	Homo sapiens signal-induced proliferation-associated 1 like 2 (SIPA1L2), mRNA.
7504	XK	1.98782	1.85686	Homo sapiens X-linked Kx blood group (McLeod syndrome) (XK), mRNA.
2180	ACSL1	1.98419	1.69593	Homo sapiens acyl-CoA synthetase long-chain family member 1 (ACSL1), mRNA.
9050	PSTPIP2	1.97555	2.1406	Homo sapiens proline-serine-threonine phosphatase interacting protein 2 (PSTPIP2), mRNA.
249	ALPL	1.96712	1.76649	Homo sapiens alkaline phosphatase, liver/bone/kidney (ALPL), transcript variant 1, mRNA.
83716	CRISPLD2	1.96704	1.5879	Homo sapiens cysteine-rich secretory protein LCCL domain containing 2 (CRISPLD2), mRNA.
84418	C5orf32	1.9475	1.55927	Homo sapiens chromosome 5 open reading frame 32 (C5orf32), mRNA.
838	CASP5	1.94681	2.08017	Homo sapiens caspase 5, apoptosis-related cysteine peptidase (CASP5), mRNA.
120892	LRRK2	1.94541	1.7068	Homo sapiens leucine-rich repeat kinase 2 (LRRK2), mRNA.
8291	DYSF	1.933	1.8482	Homo sapiens dysferlin, limb girdle muscular dystrophy 2B (autosomal recessive) (DYSF), mRNA.
634	CEACAM1	1.92721	2.23364	Homo sapiens carcinoembryonic antigen-related cell adhesion molecule 1 (biliary glycoprotein) (CEACAM1), transcript variant 2, mRNA.
8972	MGAM	1.9268	1.59805	PREDICTED: Homo sapiens maltase-glucoamylase (alpha-glucosidase) (MGAM), mRNA.
6590	SLPI	1.92086	1.7218	Homo sapiens secretory leukocyte peptidase inhibitor (SLPI), mRNA.
1432	MAPK14	1.92085	1.7661	Homo sapiens mitogen-activated protein kinase 14 (MAPK14), transcript variant 2, mRNA.
3772	KCNJ15	1.90946	2.22401	Homo sapiens potassium inwardly-rectifying channel, subfamily J, member 15 (KCNJ15), transcript variant 3, mRNA.
7100	TLR5	1.90131	2.12033	Homo sapiens toll-like receptor 5 (TLR5), mRNA.
10561	IFI44	1.90012	2.0164	Homo sapiens interferon-induced protein 44 (IFI44), mRNA.
8365	HIST1H4H	1.88358	1.63369	Homo sapiens histone cluster 1, H4h (HIST1H4H), mRNA.
2633	GBP1	1.87565	2.91779	Homo sapiens guanylate binding protein 1, interferon-inducible, 67kDa (GBP1), mRNA.
8993	PGLYRP1	1.87167	1.6435	Homo sapiens peptidoglycan recognition protein 1 (PGLYRP1), mRNA.
10964	IFI44L	1.86765	2.21782	Homo sapiens interferon-induced protein 44-like (IFI44L), mRNA.
163351	GBP6	1.85885	2.7671	Homo sapiens guanylate binding protein family, member 6 (GBP6), mRNA.
114769	CARD16	1.85884	1.87203	Homo sapiens caspase recruitment domain family, member 16 (CARD16), transcript variant 1, mRNA.
440068	CARD17	1.85397	2.35499	Homo sapiens caspase recruitment domain family, member 17 (CARD17), mRNA.
58484	NLRC4	1.84704	1.74798	Homo sapiens NLR family, CARD domain containing 4 (NLRC4), mRNA.
338339	CLEC4D	1.84251	2.00696	Homo sapiens C-type lectin domain family 4, member D (CLEC4D), mRNA.
2992	GYG1	1.83934	1.7302	Homo sapiens glycogenin 1 (GYG1), mRNA.
6947	TCN1	1.82361	1.66454	Homo sapiens transcobalamin I (vitamin B12 binding protein, R binder family) (TCN1), mRNA.
10398	MYL9	1.81711	1.80736	Homo sapiens myosin, light chain 9, regulatory (MYL9), transcript variant 1, mRNA.
3690	ITGB3	1.81686	1.66623	Homo sapiens integrin, beta 3 (platelet glycoprotein IIIa, antigen CD61) (ITGB3), mRNA.
9447	AIM2	1.81667	3.03249	Homo sapiens absent in melanoma 2 (AIM2), mRNA.
91543	RSAD2	1.80695	2.48431	Homo sapiens radical S-adenosyl methionine domain containing 2 (RSAD2), mRNA.
1378	CR1	1.80084	1.57485	Homo sapiens complement component (3b/4b) receptor 1 (Knops blood group) (CR1), transcript variant S, mRNA.
4001	LMNB1	1.79757	1.95609	Homo sapiens lamin B1 (LMNB1), mRNA.
1545	CYP1B1	1.78692	1.55472	Homo sapiens cytochrome P450, family 1, subfamily B, polypeptide 1 (CYP1B1), mRNA.
91351	DDX60L	1.77765	1.76312	Homo sapiens DEAD (Asp-Glu-Ala-Asp) box polypeptide 60-like (DDX60L), mRNA.
669	BPGM	1.77723	1.65881	Homo sapiens 2,3-bisphosphoglycerate mutase (BPGM), transcript variant 2, mRNA.
3674	ITGA2B	1.77648	1.94995	Homo sapiens integrin, alpha 2b (platelet glycoprotein IIb of IIb/IIIa complex, antigen CD41B) (ITGA2B), mRNA.
762	CA4	1.76348	1.72036	Homo sapiens carbonic anhydrase IV (CA4), mRNA.
4057	LTF	1.76015	1.68113	Homo sapiens lactotransferrin (LTF), mRNA.
441168	FAM26F	1.75611	2.09277	Homo sapiens family with sequence similarity 26, member F (FAM26F), mRNA.
122402	TDRD9	1.7559	1.66084	Homo sapiens tudor domain containing 9 (TDRD9), mRNA.
3437	IFIT3	1.75369	2.29971	Homo sapiens interferon-induced protein with tetratricopeptide repeats 3 (IFIT3), mRNA.
133	ADM	1.74565	2.0296	Homo sapiens adrenomedullin (ADM), mRNA.
23643	LY96	1.74352	1.80118	Homo sapiens lymphocyte antigen 96 (LY96), mRNA.
118788	PIK3AP1	1.72933	1.57745	Homo sapiens phosphoinositide-3-kinase adaptor protein 1 (PIK3AP1), mRNA.
51338	MS4A4A	1.72481	1.52258	Homo sapiens membrane-spanning 4-domains, subfamily A, member 4 (MS4A4A), transcript variant 2, mRNA.
7097	TLR2	1.72463	1.61996	Homo sapiens toll-like receptor 2 (TLR2), mRNA.
10855	HPSE	1.71991	1.81017	Homo sapiens heparanase (HPSE), mRNA.
26509	FER1L3	1.71863	1.88183	Homo sapiens fer-1-like 3, myoferlin (C. elegans) (FER1L3), transcript variant 2, mRNA.
200315	APOBEC3A	1.71583	1.5195	Homo sapiens apolipoprotein B mRNA editing enzyme, catalytic polypeptide-like 3A (APOBEC3A), mRNA.
57616	TSHZ3	1.71523	1.57441	Homo sapiens teashirt zinc finger homeobox 3 (TSHZ3), mRNA.
2710	GK	1.71268	2.08207	Homo sapiens glycerol kinase (GK), transcript variant 2, mRNA.
26253	CLEC4E	1.71141	1.60366	Homo sapiens C-type lectin domain family 4, member E (CLEC4E), mRNA.
6604	SMARCD3	1.711	2.07006	Homo sapiens SWI/SNF related, matrix associated, actin dependent regulator of chromatin, subfamily d, member 3 (SMARCD3), transcript variant 2, mRNA.
9586	CREB5	1.70535	1.86906	Homo sapiens cAMP responsive element binding protein 5 (CREB5), transcript variant 1, mRNA.
8349	HIST2H2BE	1.70102	1.66384	Homo sapiens histone cluster 2, H2be (HIST2H2BE), mRNA.
8807	IL18RAP	1.70001	1.61568	Homo sapiens interleukin 18 receptor accessory protein (IL18RAP), mRNA.
6403	SELP	1.69489	1.61919	Homo sapiens selectin P (granule membrane protein 140kDa, antigen CD62) (SELP), mRNA.
820	CAMP	1.69379	1.94011	Homo sapiens cathelicidin antimicrobial peptide (CAMP), mRNA.
660	BMX	1.69195	1.73257	Homo sapiens BMX non-receptor tyrosine kinase (BMX), mRNA.
8351	HIST1H3D	1.69085	1.59569	Homo sapiens histone cluster 1, H3d (HIST1H3D), mRNA.
25797	QPCT	1.69043	1.60429	Homo sapiens glutaminyl-peptide cyclotransferase (QPCT), mRNA.
79887	FLJ22662	1.68945	1.58258	Homo sapiens hypothetical protein FLJ22662 (FLJ22662), mRNA.
10184	LHFPL2	1.68749	2.3189	Homo sapiens lipoma HMGIC fusion partner-like 2 (LHFPL2), mRNA.
122416	ANKRD9	1.68492	1.74826	Homo sapiens ankyrin repeat domain 9 (ANKRD9), mRNA.
643313	LOC643313	1.6798	1.60329	PREDICTED: Homo sapiens similar to hypothetical protein LOC284701, transcript variant 3 (LOC643313), mRNA.
6948	TCN2	1.67355	1.63702	Homo sapiens transcobalamin II; macrocytic anemia (TCN2), mRNA.
8825	LIN7A	1.67351	1.5236	Homo sapiens lin-7 homolog A (C. elegans) (LIN7A), mRNA.
109	ADCY3	1.6711	1.65197	Homo sapiens adenylate cyclase 3 (ADCY3), mRNA.
23001	WDFY3	1.65456	1.5762	Homo sapiens WD repeat and FYVE domain containing 3 (WDFY3), transcript variant 2, mRNA.
83666	PARP9	1.65314	1.89143	Homo sapiens poly (ADP-ribose) polymerase family, member 9 (PARP9), mRNA.
2352	FOLR3	1.65228	1.65681	Homo sapiens folate receptor 3 (gamma) (FOLR3), mRNA.
116844	LRG1	1.64776	1.72244	Homo sapiens leucine-rich alpha-2-glycoprotein 1 (LRG1), mRNA.
10135	NAMPT	1.64578	1.56875	Homo sapiens nicotinamide phosphoribosyltransferase (NAMPT), mRNA.
6272	SORT1	1.64453	1.76583	Homo sapiens sortilin 1 (SORT1), mRNA.
317772	HIST2H2AB	1.64156	1.61555	Homo sapiens histone cluster 2, H2ab (HIST2H2AB), mRNA.
220929	ZNF438	1.64096	1.82877	Homo sapiens zinc finger protein 438 (ZNF438), mRNA.
26873	OPLAH	1.63815	1.77086	Homo sapiens 5-oxoprolinase (ATP-hydrolysing) (OPLAH), mRNA.
56994	CHPT1	1.62968	1.58755	Homo sapiens choline phosphotransferase 1 (CHPT1), mRNA.
26519	TIMM10	1.62803	1.83716	Homo sapiens translocase of inner mitochondrial membrane 10 homolog (yeast) (TIMM10), nuclear gene encoding mitochondrial protein, mRNA.
8804	CREG1	1.62755	1.71985	Homo sapiens cellular repressor of E1A-stimulated genes 1 (CREG1), mRNA.
338442	GPR109A	1.62497	1.65976	Homo sapiens G protein-coupled receptor 109A (GPR109A), mRNA.
219285	SAMD9L	1.61966	1.86233	Homo sapiens sterile alpha motif domain containing 9-like (SAMD9L), mRNA.
200942	KLHDC8B	1.61856	1.6615	Homo sapiens kelch domain containing 8B (KLHDC8B), mRNA.
58472	SQRDL	1.61738	1.62272	Homo sapiens sulfide quinone reductase-like (yeast) (SQRDL), nuclear gene encoding mitochondrial protein, mRNA.
55784	MCTP2	1.61178	1.51839	Homo sapiens multiple C2 domains, transmembrane 2 (MCTP2), mRNA.
8638	OASL	1.61114	1.53533	Homo sapiens 2'-5'-oligoadenylate synthetase-like (OASL), transcript variant 1, mRNA.
834	CASP1	1.60564	1.62815	Homo sapiens caspase 1, apoptosis-related cysteine peptidase (interleukin 1, beta, convertase) (CASP1), transcript variant alpha, mRNA.
355	FAS	1.6021	1.62539	Homo sapiens Fas (TNF receptor superfamily, member 6) (FAS), transcript variant 3, mRNA.
3985	LIMK2	1.59521	1.85332	Homo sapiens LIM domain kinase 2 (LIMK2), transcript variant 1, mRNA.
115362	GBP5	1.58864	3.18713	Homo sapiens guanylate binding protein 5 (GBP5), mRNA.
366	AQP9	1.58777	1.55739	Homo sapiens aquaporin 9 (AQP9), mRNA.
948	CD36	1.58742	1.6174	Homo sapiens CD36 molecule (thrombospondin receptor) (CD36), transcript variant 1, mRNA.
59	ACTA2	1.58605	1.53405	Homo sapiens actin, alpha 2, smooth muscle, aorta (ACTA2), mRNA.
3717	JAK2	1.5824	1.76518	Homo sapiens Janus kinase 2 (a protein tyrosine kinase) (JAK2), mRNA.
284021	C17orf60	1.57713	1.61486	Homo sapiens chromosome 17 open reading frame 60 (C17orf60), mRNA.
89872	AQP10	1.57663	1.74653	Homo sapiens aquaporin 10 (AQP10), mRNA.
1824	DSC2	1.56984	1.75174	Homo sapiens desmocollin 2 (DSC2), transcript variant Dsc2b, mRNA.
10170	DHRS9	1.56575	2.16144	Homo sapiens dehydrogenase/reductase (SDR family) member 9 (DHRS9), transcript variant 2, mRNA.
683	BST1	1.56519	1.53108	Homo sapiens bone marrow stromal cell antigen 1 (BST1), mRNA.
55432	YOD1	1.56472	1.67028	Homo sapiens YOD1 OTU deubiquinating enzyme 1 homolog (S. cerevisiae) (YOD1), mRNA.
94240	EPSTI1	1.56218	2.56194	Homo sapiens epithelial stromal interaction 1 (breast) (EPSTI1), transcript variant 2, mRNA.
80830	APOL6	1.561	1.55894	Homo sapiens apolipoprotein L, 6 (APOL6), mRNA.
6478	SIAH2	1.55526	1.63704	Homo sapiens seven in absentia homolog 2 (Drosophila) (SIAH2), mRNA.
3433	IFIT2	1.5541	1.70103	Homo sapiens interferon-induced protein with tetratricopeptide repeats 2 (IFIT2), mRNA.
79772	MCTP1	1.55399	1.72074	Homo sapiens multiple C2 domains, transmembrane 1 (MCTP1), transcript variant L, mRNA.
5627	PROS1	1.54821	1.54923	Homo sapiens protein S (alpha) (PROS1), mRNA.
9034	CCRL2	1.54099	1.58645	Homo sapiens chemokine (C-C motif) receptor-like 2 (CCRL2), transcript variant 2, mRNA.
5836	PYGL	1.53649	1.51677	Homo sapiens phosphorylase, glycogen, liver (PYGL), mRNA.
433	ASGR2	1.53113	1.81803	Homo sapiens asialoglycoprotein receptor 2 (ASGR2), transcript variant H2', mRNA.
64135	IFIH1	1.52795	1.60438	Homo sapiens interferon induced with helicase C domain 1 (IFIH1), mRNA.
10410	IFITM3	1.52736	2.31455	Homo sapiens interferon induced transmembrane protein 3 (1-8U) (IFITM3), mRNA.
4940	OAS3	1.52337	1.71458	Homo sapiens 2'-5'-oligoadenylate synthetase 3, 100kDa (OAS3), mRNA.
3434	IFIT1	1.52047	1.63027	Homo sapiens interferon-induced protein with tetratricopeptide repeats 1 (IFIT1), transcript variant 2, mRNA.
257019	FRMD3	1.51847	1.566	Homo sapiens FERM domain containing 3 (FRMD3), mRNA.
2043	EPHA4	-1.53047	-1.66657	Homo sapiens EPH receptor A4 (EPHA4), mRNA.
919	CD247	-1.53269	-1.63599	Homo sapiens CD247 molecule (CD247), transcript variant 2, mRNA.
27334	P2RY10	-1.53867	-1.5669	Homo sapiens purinergic receptor P2Y, G-protein coupled, 10 (P2RY10), transcript variant 2, mRNA.
114884	OSBPL10	-1.54764	-1.72448	Homo sapiens oxysterol binding protein-like 10 (OSBPL10), mRNA.
10225	CD96	-1.55339	-1.70223	Homo sapiens CD96 molecule (CD96), transcript variant 1, mRNA.
113791	PIK3IP1	-1.55595	-1.55797	Homo sapiens phosphoinositide-3-kinase interacting protein 1 (PIK3IP1), mRNA.
26249	KLHL3	-1.56351	-1.51575	Homo sapiens kelch-like 3 (Drosophila) (KLHL3), mRNA.
79037	PVRIG	-1.56425	-1.64466	Homo sapiens poliovirus receptor related immunoglobulin domain containing (PVRIG), mRNA.
974	CD79B	-1.57348	-1.67981	Homo sapiens CD79b molecule, immunoglobulin-associated beta (CD79B), transcript variant 3, mRNA.
9840	KIAA0748	-1.57712	-1.55059	PREDICTED: Homo sapiens KIAA0748 gene product, transcript variant 2 (KIAA0748), mRNA.
973	CD79A	-1.5893	-1.61664	Homo sapiens CD79a molecule, immunoglobulin-associated alpha (CD79A), transcript variant 1, mRNA.
60468	BACH2	-1.59009	-1.56757	Homo sapiens BTB and CNC homology 1, basic leucine zipper transcription factor 2 (BACH2), mRNA.
9806	SPOCK2	-1.5926	-1.58404	Homo sapiens sparc/osteonectin, cwcv and kazal-like domains proteoglycan (testican) 2 (SPOCK2), mRNA.
259197	NCR3	-1.60728	-1.62695	Homo sapiens natural cytotoxicity triggering receptor 3 (NCR3), mRNA.
923	CD6	-1.61631	-1.6254	Homo sapiens CD6 molecule (CD6), mRNA.
53347	UBASH3A	-1.62458	-1.54641	Homo sapiens ubiquitin associated and SH3 domain containing, A (UBASH3A), transcript variant 1, mRNA.
643	BLR1	-1.62743	-1.94755	Homo sapiens Burkitt lymphoma receptor 1, GTP binding protein (chemokine (C-X-C motif) receptor 5) (BLR1), transcript variant 1, mRNA.
3983	ABLIM1	-1.63015	-1.67304	Homo sapiens actin binding LIM protein 1 (ABLIM1), transcript variant 2, mRNA.
64919	BCL11B	-1.63489	-1.68532	Homo sapiens B-cell CLL/lymphoma 11B (zinc finger protein) (BCL11B), transcript variant 1, mRNA.
84824	FCRLA	-1.64126	-1.9975	Homo sapiens Fc receptor-like A (FCRLA), mRNA.
8115	TCL1A	-1.64217	-1.57411	Homo sapiens T-cell leukemia/lymphoma 1A (TCL1A), transcript variant 2, mRNA.
113246	C12orf57	-1.65565	-1.52905	Homo sapiens chromosome 12 open reading frame 57 (C12orf57), mRNA.
921	CD5	-1.6559	-1.59608	Homo sapiens CD5 molecule (CD5), mRNA.
1880	EBI2	-1.66737	-1.90023	Homo sapiens Epstein-Barr virus induced gene 2 (lymphocyte-specific G protein-coupled receptor) (EBI2), mRNA.
9214	FAIM3	-1.68558	-1.82834	Homo sapiens Fas apoptotic inhibitory molecule 3 (FAIM3), mRNA.
10750	GRAP	-1.69235	-1.59353	PREDICTED: Homo sapiens GRB2-related adaptor protein (GRAP), mRNA.
3003	GZMK	-1.71397	-2.21843	Homo sapiens granzyme K (granzyme 3; tryptase II) (GZMK), mRNA.
3575	IL7R	-1.71562	-1.82603	Homo sapiens interleukin 7 receptor (IL7R), mRNA.
399665	FAM102A	-1.74573	-1.81238	Homo sapiens family with sequence similarity 102, member A (FAM102A), transcript variant 1, mRNA.
6932	TCF7	-1.74626	-1.52913	Homo sapiens transcription factor 7 (T-cell specific, HMG-box) (TCF7), transcript variant 3, mRNA.
50861	STMN3	-1.76604	-1.63765	Homo sapiens stathmin-like 3 (STMN3), mRNA.
79652	C16orf30	-1.82331	-1.54865	Homo sapiens chromosome 16 open reading frame 30 (C16orf30), mRNA.
157285	DKFZp761P0423	-1.83691	-1.54394	PREDICTED: Homo sapiens hypothetical protein DKFZp761P0423 (DKFZp761P0423), mRNA.
29802	VPREB3	-1.83882	-1.61961	Homo sapiens pre-B lymphocyte gene 3 (VPREB3), mRNA.
1236	CCR7	-1.85653	-1.67306	Homo sapiens chemokine (C-C motif) receptor 7 (CCR7), mRNA.
51176	LEF1	-1.86242	-1.67615	Homo sapiens lymphoid enhancer-binding factor 1 (LEF1), mRNA.
55799	CACNA2D3	-1.89656	-1.55732	Homo sapiens calcium channel, voltage-dependent, alpha 2/delta subunit 3 (CACNA2D3), mRNA.
4753	NELL2	-1.9109	-1.96097	Homo sapiens NEL-like 2 (chicken) (NELL2), mRNA.
8857	FCGBP	-1.94597	-2.23429	Homo sapiens Fc fragment of IgG binding protein (FCGBP), mRNA.
3399	ID3	-1.96596	-1.69143	Homo sapiens inhibitor of DNA binding 3, dominant negative helix-loop-helix protein (ID3), mRNA.
54674	LRRN3	-2.62381	-2.00741	Homo sapiens leucine rich repeat neuronal 3 (LRRN3), transcript variant 1, mRNA.
